# Supplementary material for: Expanding the Clinical and Mutational Spectrum of FBXO7-Related Parkinsonism: A Novel Italian Family and Comprehensive Literature Review
Source: Genes (Basel). 2026 Jun 30;17(7):764. doi: 10.3390/genes17070764 (PMC13408918; doi:10.3390/genes17070764)
Supplement: Supplementary file 1 [file genes-17-00764-s001.zip]

Archive with 1 entries (1 files):
- genes-4372834-supplementary.pdf
